# Supplementary material for: From Microalgal Biomass to Products: Downstream Processing Technology Gaps and the Road to Commercial Diversification
Source: Microorganisms. 2026 Jun 24;14(7):1393. doi: 10.3390/microorganisms14071393 (PMC13414295; doi:10.3390/microorganisms14071393)
Supplement: Supplementary file 1 [file microorganisms-14-01393-s001.zip]

Archive with 2 entries (2 files):
- microorganisms-4336140-supplementary S1.pdf
- microorganisms-4336140-supplementary S2.pdf
